# Supplementary material for: RAD51Bme Levels as a Potential Predictive Biomarker for PD-1 Blockade Response in Non-Small Cell Lung Cancer
Source: J Clin Med. 2020 Apr 2;9(4):1000. doi: 10.3390/jcm9041000 (PMC7230458; doi:10.3390/jcm9041000)
Supplement: Supplementary file 1 [file jcm-09-01000-s001.zip]

Archive with 1 entries (1 files):
- jcm-738891-supplementary.xlsx
