# Supplementary material for: RAD51Bme Levels as a Potential Predictive Biomarker for PD-1 Blockade Response in Non-Small Cell Lung Cancer
Source: J Clin Med. 2020 Apr 2;9(4):1000. doi: 10.3390/jcm9041000 (PMC7230458; doi:10.3390/jcm9041000)
Supplement: Supplementary file 1 [file jcm-09-01000-s001.zip › jcm-738891-supplementary.xlsx]

## Sheet: Table S1
Table S1: Logistic regression analysis
Cohort #1: Untreated Cohort
Variable		Adjusted	95%CI		p-value
		OR	Lower	Upper
RAD51B methylation		51.6754	1.76605	1512.04	0.0220138
Gender	F	1
	M	0.457485	0.0685221	3.05439	0.419499
Age_Diagnosis		0.974492	0.914738	1.03815	0.423528
Smoker	No
	Yes	0.886283	0.152453	5.15239	0.89307
Histologic Subtype	Adeno
	Squamous	1.12544	0.333858	3.79388	0.848841
Cohort #2: Treated Cohort
Variable		Adjusted	95%CI		p-value
		OR	Lower	Upper
RAD51B methylation		45.5089	5.29415	391.197	0.000504537
Gender	F
	M	0.613602	0.125395	3.00257	0.546604
Age_Diagnosis		1.07903	0.990327	1.17569	0.0822306
Smoker	No
	Yes	1.33707	0.27877	6.41306	0.716506
Histologic Subtype	Adeno
	Squamous	1.73497	0.332621	9.04965	0.513237

## Sheet: Table S2
Table S2: Multivariable analysis for progression-free survival
Variable		Adjusted	95%CI		p-value
		HR	Lower	Upper
Gender	F	1
	M	0.722824	0.34088	1.53272	0.397328
Age Diagnosis		1.01481	0.97378	1.05756	0.485143
Smoker	No	1
	Yes	0.654607	0.296921	1.44318	0.293498
Histologic Subtype	Adeno	1
	Squamous	1.19241	0.577159	2.46352	0.63455
RAD51Bmeth_P75	<=P75	1
	>P75	0.367693	0.153554	0.880458	0.0247213
Variable		Adjusted	95%CI		p-value
		HR	Lower	Upper
Gender	F	1
	M	0.616039	0.282269	1.34448	0.223757
Age Diagnosis		1.02155	0.981022	1.06376	0.301921
Smoker	No	1
	Yes	0.690363	0.307899	1.54791	0.368422
Histologic Subtype	Adeno	1
	Squamous	1.22293	0.587842	2.54413	0.590269
PD-L1_Binary	Neg	1
	Pos	0.565584	0.29145	1.09757	0.0920361
Variable		Adjusted	95%CI		p-value
		HR	Lower	Upper
Gender	F	1
	M	0.6865	0.321059	1.4679	0.332009
Age_Diagnosis		1.01873	0.977481	1.06171	0.378937
Smoker	No	1
	Yes	0.638936	0.28856	1.41475	0.269378
Histologic_Subtype	Adeno	1
	Squamous	1.25143	0.603361	2.59557	0.546796
Panel	RASD51B-/PD-L1-	1
	RASD51B+/PD-L1+	0.267818	0.0945329	0.758744	0.0131529
	RASD51B+/PD-L1-	0.646959	0.0802197	5.21762	0.682639
	RASD51B-/PD-L1+	0.720819	0.35953	1.44516	0.356307

## Sheet: Table S3
Table S3: Multivariable analysis for overall survival
Variable		Adjusted	95%CI		p-value
		HR	Lower	Upper
Gender	F	1
	M	0.803022	0.311765	2.06837	0.64951
Age_Diagnosis		0.984242	0.935179	1.03588	0.542652
Smoker	No	1
	Yes	0.386727	0.155427	0.962235	0.0410785
Histologic_Subtype	Adeno	1
	Squamous	1.67581	0.677277	4.14652	0.264017
RAD51Bmeth_P75	<=P75	1
	>P75	0.493107	0.161662	1.50409	0.214021
Variable		Adjusted	95%CI		p-value
		HR	Lower	Upper
Gender	F	1
	M	0.695989	0.2575	1.88117	0.474983
Age_Diagnosis		1.00698	0.958942	1.05741	0.780435
Smoker	No	1
	Yes	0.373116	0.14387	0.967651	0.0426015
Histologic_Subtype	Adeno	1
	Squamous	1.66839	0.680247	4.09193	0.263471
PDL1_Binary	Neg	1
	Pos	0.347702	0.149648	0.807872	0.0140506
Variable		Adjusted	95%CI		p-value
		HR	Lower	Upper
Gender	F	1
	M	0.693672	0.262301	1.83447	0.461042
Age_Diagnosis		1.00108	0.948936	1.05609	0.968405
Smoker	No	1
	Yes	0.355532	0.137849	0.916967	0.0324128
Histologic_Subtype	Adeno	1
	Squamous	1.69289	0.692477	4.13857	0.248401
Panel	RASD51B-/PD-L1-	1
	RASD51B+/PD-L1+	0.248657	0.0671956	0.920155	0.0371048
	RASD51B+/PD-L1-	0.647991	0.0620256	6.76967	0.717029
	RASD51B-/PD-L1+	0.384816	0.156112	0.948568	0.0380169
